# Supplementary material for: Repetitive Bouts of Exhaustive Exercise Induces a Systemic Inflammatory Response and Multi-Organ Damage in Rats
Source: Front Physiol. 2020 Jun 23;11:685. doi: 10.3389/fphys.2020.00685 (PMC7324715; doi:10.3389/fphys.2020.00685)
Supplement: Supplementary file 3 [file Data_Sheet_3.ZIP]

Archive with 6 entries (5 files):
- Small Intestine/
- Small Intestine/D0.jpg
- Small Intestine/D24.jpg
- Small Intestine/S.jpg
- Small Intestine/U0.jpg
- Small Intestine/U24.jpg
